# Supplementary material for: A Silent Saboteur of Immunotherapy: Antibiotic Use and Its Impact on Immune Checkpoint Inhibitors Efficacy, a Systematic Review and Meta-Analysis of Recent Studies
Source: Cancers (Basel). 2026 Mar 8;18(5):869. doi: 10.3390/cancers18050869 (PMC12984459; doi:10.3390/cancers18050869)
Supplement: Supplementary file 1 [file cancers-18-00869-s001.zip]

Archive with 8 entries (8 files):
- Supplementary Figure S2a.jpg
- Supplementary Figure S2b.jpg
- Supplementary File S1 PRISMA_2020_checklist ATB.pdf
- Supplementary File S2.pdf
- Supplementary File S3.pdf
- Supplementary File S4.pdf
- Supplementary Table S1.pdf
- Supplementaty Figure S1.jpg
